# Supplementary material for: Population Structure of Clinical Pseudomonas aeruginosa from West and Central African Countries
Source: PLoS One. 2014 Sep 4;9(9):e107008. doi: 10.1371/journal.pone.0107008 (PMC4154784; doi:10.1371/journal.pone.0107008)
Supplement: Table S1 — Country of origin, sequence type and antibiotic resistance profile of the 184 clinical isolates of P. aeruginosa. (XLS) [file pone.0107008.s001.xls]

## Sheet: Total
		MLST profile										Resistance status
Isolate ID	Country of origin	acs	aro	gua	mut	nuo	pps	trp	Sequence type	Clonal complex	ESBL and MBL	TIC	TCC	PIP	TZP	FEP	CAZ	ATM	MEM	IMP	TM	GM	AN	CIP
696/10	Ivory Coast	6	5	19	3	4	6	7	152	Singleton	None	S	S	S	S	S	S	I	S	S	S	S	S	S
142	Senegal	28	5	36	3	3	13	7	155	CC155	None	S	S	S	S	S	S	I	S	S	S	S	S	S
194	Senegal	28	5	36	3	3	13	7	155	CC155	None	S	S	S	S	S	S	I	S	S	S	S	S	S
232	Senegal	28	5	36	3	3	13	7	155	CC155	None	S	S	S	S	S	S	I	S	S	S	S	S	S
413	Senegal	28	5	36	3	3	13	7	155	CC155	None	S	S	S	S	S	S	I	S	S	S	S	S	S
479	Senegal	28	5	36	3	3	13	7	155	CC155	None	S	S	S	S	S	S	I	S	S	S	S	S	S
484	Senegal	28	5	36	3	3	13	7	155	CC155	None	S	S	S	S	S	S	I	S	S	S	S	S	S
560	Senegal	28	5	36	3	3	13	7	155	CC155	None	S	S	S	S	S	S	I	S	S	S	S	S	S
578	Senegal	28	5	36	3	3	13	7	155	CC155	None	S	S	S	S	S	S	I	S	S	S	S	S	S
582	Senegal	28	5	36	3	3	13	7	155	CC155	None	S	S	S	S	S	S	I	S	S	S	S	S	S
596	Senegal	28	5	36	3	3	13	7	155	CC155	None	S	S	S	S	S	S	I	S	S	S	S	S	S
598	Senegal	28	5	36	3	3	13	7	155	CC155	None	S	S	S	S	S	S	I	S	S	S	S	S	S
600	Senegal	28	5	36	3	3	13	7	155	CC155	None	S	S	S	S	S	S	I	S	S	S	S	S	S
615	Senegal	28	5	36	3	3	13	7	155	CC155	None	S	S	S	S	S	S	I	S	S	S	S	S	S
671	Senegal	28	5	36	3	3	13	7	155	CC155	None	S	S	S	S	S	S	I	S	S	S	S	S	S
698	Senegal	28	5	36	3	3	13	7	155	CC155	None	S	S	S	S	S	S	I	S	S	S	S	S	S
707	Senegal	28	5	36	3	3	13	7	155	CC155	None	S	S	S	S	S	S	I	S	S	S	S	S	S
711	Senegal	28	5	36	3	3	13	7	155	CC155	None	S	S	S	S	S	S	I	S	S	S	S	S	S
730	Senegal	28	5	36	3	3	13	7	155	CC155	None	S	S	S	S	S	S	I	S	S	S	S	S	S
740	Senegal	28	5	36	3	3	13	7	155	CC155	None	S	S	S	S	S	S	I	S	S	S	S	S	S
741	Senegal	28	5	36	3	3	13	7	155	CC155	None	S	S	S	S	S	S	I	S	S	S	S	S	S
751	Senegal	28	5	36	3	3	13	7	155	CC155	None	S	S	S	S	S	S	I	S	S	S	S	S	S
763	Senegal	28	5	36	3	3	13	7	155	CC155	None	S	S	S	S	S	S	I	S	S	S	S	S	S
802	Senegal	28	5	36	3	3	13	7	155	CC155	None	S	S	S	S	S	S	I	S	S	S	S	S	S
410	Senegal	36	5	29	7	4	10	7	170	Singleton	None	S	S	S	S	S	S	I	S	S	S	S	S	S
605/08	Ivory Coast	36	5	29	7	4	10	7	170	Singleton	None	S	S	S	S	S	S	I	S	S	S	S	S	S
1	Central African Republic	11	5	130	31	93	18	175	1490	Singleton	None	S	S	S	S	S	S	I	S	S	S	S	S	S
34D	Nigeria	28	5	11	18	4	13	3	217	Singleton	None	S	S	S	S	S	S	I	S	S	S	R	I	S
25D	Nigeria	28	5	11	18	4	13	3	217	Singleton	None	S	S	S	S	S	S	I	S	S	S	S	S	S
1754c/11	Ivory Coast	16	5	30	11	4	31	41	233	CC233	VIM-2	R	R	R	R	R	R	I	R	R	R	R	R	R
16D	Nigeria	16	5	30	11	5	31	41	233	CC233	VIM-2	R	R	R	R	R	R	I	R	S	R	R	I	R
491	Senegal	1	5	11	3	4	10	3	234	CC234	None	S	S	S	S	S	S	I	S	S	S	S	S	S
409/08	Ivory Coast	38	11	3	13	1	2	4	235	CC235	None	R	R	S	R	S	S	I	S	S	R	R	S	R
1341/12	Ivory Coast	38	11	3	13	1	2	4	235	CC235	None	R	R	R	S	R	S	I	R	R	R	R	S	R
3	Central African Republic	140	30	64	26	48	24	156	1477	CC195	None	S	S	S	S	S	S	I	S	S	S	S	S	S
15D	Nigeria	38	11	3	13	1	2	4	235	CC235	GES-1	S	R	R	R	S	S	I	S	S	R	R	I	R
1342c/12	Ivory Coast	38	11	3	13	1	2	4	235	CC235	None	S	S	R	S	S	S	I	S	S	R	R	S	R
4	Central African Republic	11	5	130	31	93	18	175	1490	Singleton	None	S	S	S	S	S	S	I	S	S	S	S	S	S
36D	Nigeria	38	11	3	13	1	2	4	235	CC235	None	R	R	S	R	S	S	I	S	I	S	R	I	S
17D	Nigeria	38	11	3	13	1	2	4	235	CC235	None	R	R	R	R	R	S	I	S	S	S	S	S	R
214	Senegal	28	5	5	11	3	15	44	242	Singleton	None	S	S	S	S	S	S	I	S	S	S	S	S	S
1132C/12	Ivory Coast	28	5	5	11	3	15	44	242	Singleton	None	S	S	S	S	S	S	I	S	S	S	S	S	S
153/10	Ivory Coast	17	5	12	3	14	4	7	244	CC244	None	S	S	S	S	S	S	I	S	S	S	S	S	S
800/10	Ivory Coast	17	5	12	3	14	4	7	244	CC244	None	S	S	S	S	S	S	I	S	S	S	S	S	S
10D	Nigeria	17	5	12	3	14	4	7	244	CC244	None	S	S	S	S	S	S	I	S	S	S	S	S	S
41D	Nigeria	17	5	12	3	14	4	7	244	CC244	None	S	S	S	S	S	S	I	S	S	S	S	S	S
24D	Nigeria	17	5	12	3	14	4	7	244	CC244	None	S	S	S	S	S	S	I	S	S	S	S	S	S
5	Central African Republic	5	4	5	5	5	7	8	773	CC532	None	R	R	R	S	S	R	I	S	S	S	S	S	S
6	Central African Republic	11	5	130	31	93	18	175	1490	Singleton	None	S	S	S	S	S	S	I	S	S	S	S	S	S
7	Central African Republic	20	30	9	26	48	4	32	1478	Singleton	None	S	S	S	S	S	S	I	S	S	S	S	S	S
261	Ivory Coast	17	5	12	3	14	4	7	244	CC244	VIM-2	R	R	R	R	R	S	I	S	S	S	S	S	I
1123	Ivory Coast	17	5	12	3	14	4	7	244	CC244	VIM-2	R	R	R	R	R	R	R	I	S	S	S	S	R
8	Central African Republic	17	5	5	7	15	4	7	1479	CC244	None	S	S	S	S	S	S	I	S	S	S	S	S	S
124	Senegal	4	4	16	12	1	6	3	253	CC253	None	S	S	S	S	S	S	I	S	S	S	S	S	S
193	Senegal	4	4	16	12	1	6	3	253	CC253	None	S	S	S	S	S	S	I	S	S	S	S	S	S
1052	Senegal	4	4	16	12	1	6	3	253	CC253	None	S	S	S	S	S	S	I	S	S	S	S	S	S
235	Senegal	23	5	11	7	1	12	7	274	CC274	None	R	R	S	S	S	S	I	S	S	S	S	S	S
779	Senegal	23	5	11	7	1	12	7	274	CC274	None	S	S	S	S	S	S	I	S	S	S	S	S	S
908	Senegal	23	5	11	7	1	12	7	274	CC274	None	S	S	S	S	S	S	I	S	S	S	S	S	S
41	Senegal	11	5	20	5	4	4	52	275	Singleton	None	R	R	R	R	S	S	I	S	S	S	R	S	S
267	Senegal	11	5	20	5	4	4	52	275	Singleton	None	S	S	S	S	S	S	I	S	S	S	S	S	S
9	Central African Republic	17	5	12	3	14	4	7	244	CC244	None	S	S	S	S	S	S	I	S	S	S	S	S	S
845	Ivory Coast	6	5	11	7	3	12	19	282	Singleton	None	S	S	S	S	S	S	I	S	S	S	S	S	S
430	Senegal	16	22	6	74	2	41	2	285	Singleton	None	S	S	S	S	S	S	I	S	S	S	S	S	S
1758c/11	Ivory Coast	13	4	5	5	12	7	15	308	CC308	None	S	S	S	S	S	S	I	R	R	S	S	S	S
596	Ivory Coast	13	8	9	3	1	6	9	316	Singleton	None	R	R	R	R	R	R	I	S	S	R	R	R	R
821	Senegal	13	8	9	3	1	6	9	316	Singleton	None	S	S	S	S	S	S	I	S	S	S	S	S	S
294/97	Ivory Coast	13	8	9	3	1	6	9	316	Singleton	None	S	S	S	S	S	S	I	S	S	S	S	S	S
832	Senegal	5	4	3	3	1	11	8	319	Singleton	None	S	S	S	S	S	S	I	S	S	S	S	S	S
1107	Senegal	2	4	5	3	1	6	11	357	Singleton	None	R	R	S	S	S	S	I	S	S	R	R	S	S
28D	Nigeria	2	4	5	3	1	6	11	357	Singleton	None	S	S	S	S	S	S	I	S	S	S	S	S	S
666	Senegal	2	4	5	3	1	6	11	357	Singleton	None	R	R	R	S	R	S	I	S	S	R	R	S	R
668	Senegal	2	4	5	3	1	6	11	357	Singleton	None	R	R	S	S	S	S	I	S	R	R	R	R	R
6017	Senegal	15	5	36	11	27	4	2	360	Singleton	None	S	S	S	S	S	S	I	S	S	S	S	S	S
419/08	Ivory Coast	15	5	36	11	27	4	2	360	Singleton	None	S	S	S	S	S	S	I	S	S	S	S	S	S
420/08	Ivory Coast	15	5	36	11	27	4	2	360	Singleton	None	R	R	R	R	S	R	I	S	S	S	S	S	S
872/10	Ivory Coast	15	5	36	11	27	4	2	360	Singleton	None	S	S	S	S	S	S	I	S	S	S	S	S	S
813C/10	Ivory Coast	11	20	1	65	4	4	10	381	Singleton	None	S	S	S	S	S	S	I	S	S	S	S	S	S
963/08	Ivory Coast	11	20	1	65	4	4	10	381	Singleton	None	S	S	S	S	S	S	I	S	S	S	S	S	S
1303c/12	Ivory Coast	11	20	1	65	4	4	10	381	Singleton	None	S	S	S	S	S	S	I	S	S	S	S	S	S
1311c/12	Ivory Coast	11	20	1	65	4	4	10	381	Singleton	None	S	S	S	S	S	S	I	S	S	S	S	S	S
22D	Nigeria	16	5	83	11	4	3	7	393	CC393	None	S	S	S	S	S	S	I	S	S	S	S	S	S
2D	Nigeria	16	5	83	11	4	3	7	393	CC393	None	S	S	S	S	S	S	I	S	S	S	R	S	S
8D	Nigeria	16	5	83	11	4	3	7	393	CC393	None	S	S	S	S	S	S	I	S	S	S	S	S	S
21D	Nigeria	16	5	83	11	4	3	7	393	CC393	None	R	R	S	S	S	S	I	S	S	R	R	S	R
26D	Nigeria	16	5	83	11	4	3	7	393	CC393	None	R	R	S	R	S	S	I	S	S	R	R	S	R
42D	Nigeria	16	5	83	11	4	3	7	393	CC393	None	R	R	R	R	R	R	I	R	R	R	R	R	R
84	Senegal	6	5	1	1	1	12	1	395	CC395	None	S	S	S	S	S	S	I	S	S	S	S	S	S
137	Senegal	6	5	1	1	1	12	1	395	CC395	None	S	S	S	S	S	S	I	S	S	S	S	S	S
847	Senegal	11	46	19	15	4	4	3	430	Singleton	None	S	S	S	S	S	S	I	S	S	S	S	S	S
10	Central African Republic	17	5	12	3	14	4	7	244	CC244	None	S	S	S	S	S	S	I	S	S	S	S	S	S
793/08	Ivory Coast	11	5	7	27	2	7	33	499	Singleton	None	S	S	S	S	S	S	I	S	S	S	S	S	S
939/08	Ivory Coast	11	5	7	27	2	7	33	499	Singleton	None	S	S	S	S	S	S	I	S	S	S	S	S	S
1014	Senegal	15	5	11	3	2	4	3	508	Singleton	None	S	S	S	S	S	S	I	S	S	S	S	S	S
810	Senegal	1	5	32	3	4	25	3	514	CC234	None	S	S	S	S	S	S	I	S	S	S	S	S	S
11	Central African Republic	34	5	20	31	1	15	10	910	Singleton	None	S	S	S	S	S	S	I	S	S	S	S	S	S
840/08	Ivory Coast	121	20	26	13	3	64	2	571	Singleton	None	R	R	S	S	S	S	I	S	S	S	S	S	R
90/10	Ivory Coast	17	5	26	3	4	4	26	654	Singleton	None	R	R	R	R	R	R	I	R	S	R	R	I	R
736/10	Ivory Coast	17	5	26	3	4	4	26	654	Singleton	None	R	R	S	R	S	S	I	S	R	R	R	S	S
23D	Nigeria	17	5	26	3	4	4	26	654	Singleton	None	R	R	R	R	R	R	I	R	R	R	R	R	R
995/10	Ivory Coast	6	5	6	3	74	13	7	672	Singleton	None	S	S	S	S	S	S	I	S	S	S	S	S	S
287	Ivory Coast	7	5	7	3	4	1	7	699	Singleton	None	S	S	S	S	S	S	I	S	S	S	S	S	S
3D	Nigeria	7	5	7	3	4	1	7	699	Singleton	None	S	S	S	S	S	S	I	S	S	S	S	S	S
40D	Nigeria	7	5	7	3	4	1	7	699	Singleton	None	S	S	S	S	S	S	I	S	S	S	S	S	S
353	Senegal	7	5	7	3	4	1	7	699	Singleton	None	S	S	S	S	S	S	I	S	S	S	S	S	S
639	Senegal	7	5	7	3	4	1	7	699	Singleton	None	S	S	S	S	S	S	I	S	S	S	S	S	S
1103	Senegal	7	5	7	3	4	1	7	699	Singleton	None	S	S	S	S	S	S	I	S	S	S	S	S	S
5D	Nigeria	7	5	7	3	4	1	7	699	Singleton	None	S	S	S	S	S	S	I	S	S	S	S	S	S
12	Central African Republic	11	10	94	3	1	12	26	1480	Singleton	None	S	S	S	S	S	S	I	S	S	S	S	S	S
13	Central African Republic	5	4	5	5	5	7	8	773	CC532	None	S	R	R	R	S	S	I	S	S	S	S	S	S
14	Central African Republic	40	5	11	3	1	47	60	447	Singleton	None	S	S	S	S	S	S	I	S	S	S	S	S	S
15	Central African Republic	5	4	5	5	5	7	8	773	CC532	None	R	R	R	R	S	R	I	S	S	S	S	S	S
686/08	Ivory Coast	28	22	5	5	73	4	2	777	Singleton	None	S	S	S	S	S	S	I	S	S	S	S	S	S
748/08	Ivory Coast	28	22	5	5	73	4	2	777	Singleton	None	R	R	S	S	S	S	I	S	S	S	S	S	S
39	Senegal	5	13	109	5	1	1	47	830	Singleton	None	S	S	S	S	S	S	I	S	S	S	S	S	S
29D	Nigeria	11	131	6	3	2	4	19	856	Singleton	None	R	R	S	S	S	S	I	S	S	S	S	S	S
1D	Nigeria	11	131	6	3	2	4	19	856	Singleton	None	S	S	S	S	S	S	I	S	S	S	S	S	S
7D	Nigeria	11	131	6	3	2	4	19	856	Singleton	None	S	S	S	S	S	S	I	S	S	S	S	S	S
9D	Nigeria	11	131	6	3	2	4	19	856	Singleton	None	S	S	S	S	S	S	I	S	S	S	S	S	S
39D	Nigeria	11	131	6	3	2	4	19	856	Singleton	None	R	R	R	S	R	R	I	R	R	R	R	R	R
31D	Nigeria	11	131	6	3	2	4	19	856	Singleton	None	R	R	R	S	S	S	I	S	S	R	S	S	R
30D	Nigeria	11	131	6	3	2	4	19	856	Singleton	None	R	R	R	R	S	S	I	I	S	R	R	R	R
16	Central African Republic	17	5	5	7	15	4	7	1479	CC244	None	S	S	S	S	S	S	I	S	S	S	S	S	S
1084	Senegal	17	3	12	3	4	1	18	881	Singleton	None	S	S	S	S	S	S	I	S	S	S	S	S	S
17	Central African Republic	17	5	12	7	14	4	7	1481	CC244	None	S	S	S	S	S	S	I	S	S	S	S	S	S
185/10	Ivory Coast	6	5	11	3	4	3	3	970	CC234	None	S	S	S	S	S	S	I	S	S	S	S	S	S
78	Senegal	16	134	11	7	4	15	19	1101	Singleton	None	S	S	S	S	S	S	I	S	S	S	S	S	S
791	Senegal	16	134	11	7	4	15	19	1101	Singleton	None	S	S	S	S	S	S	I	S	S	S	S	S	S
18	Central African Republic	38	11	3	13	1	2	4	235	CC235	None	R	R	S	S	S	S	I	S	S	S	S	S	S
792	Senegal	5	8	119	6	12	6	3	1197	Singleton	None	S	S	S	S	S	S	I	S	S	S	S	S	S
23/08	Ivory Coast	15	5	77	72	3	6	68	1247	Singleton	None	R	R	S	S	R	R	I	R	S	S	S	S	S
152/10	Ivory Coast	15	5	77	72	3	6	68	1247	Singleton	None	S	S	S	S	S	S	I	S	S	S	S	S	S
802/10	Ivory Coast	15	5	77	72	3	6	68	1247	Singleton	None	R	R	S	S	S	S	I	S	S	S	S	S	S
446/10	Ivory Coast	81	5	3	3	1	4	7	1296	Singleton	None	S	R	R	R	S	S	I	S	S	S	S	S	S
1296c/12	Ivory Coast	81	5	3	3	1	4	7	1296	Singleton	None	S	S	S	S	S	S	I	S	S	S	S	S	S
1298c/12	Ivory Coast	81	5	3	3	1	4	7	1296	Singleton	None	S	S	S	S	S	S	I	S	S	S	S	S	S
179/10	Ivory Coast	40	5	5	3	4	13	166	1437	Singleton	None	S	S	S	S	S	S	I	S	S	S	S	S	S
17	Senegal	66	74	10	3	4	13	7	1458	Singleton	None	S	S	S	S	S	S	I	S	S	S	S	S	S
47	Senegal	11	15	6	3	4	38	3	1459	Singleton	None	S	S	S	S	S	S	I	S	S	S	S	S	S
76	Senegal	16	5	36	3	4	6	9	1460	Singleton	None	S	S	S	S	S	S	I	S	S	S	S	S	S
58	Senegal	111	30	64	26	48	24	55	1461	CC195	None	S	S	S	S	S	S	I	S	S	S	S	S	S
87	Senegal	111	30	64	26	48	24	55	1461	CC195	None	S	S	S	S	S	S	I	S	S	S	S	S	S
186	Senegal	111	30	64	26	48	24	55	1461	CC195	None	S	S	S	S	S	S	I	S	S	S	S	S	S
216	Senegal	47	8	7	59	8	11	40	1462	Singleton	None	S	S	S	S	S	S	I	S	S	S	S	S	S
148	Senegal	11	32	36	134	3	1	1	1463	Singleton	None	S	S	S	S	S	S	I	S	S	S	S	S	S
217	Senegal	11	32	36	134	3	1	1	1463	Singleton	None	S	S	S	S	S	S	I	S	S	S	S	S	S
233	Senegal	17	24	36	11	4	15	14	1464	Singleton	None	S	S	S	S	S	S	I	S	S	S	S	S	S
246	Senegal	17	24	36	11	4	15	14	1464	Singleton	None	S	S	S	S	S	S	I	S	S	S	S	S	S
434	Senegal	17	24	36	11	4	15	14	1464	Singleton	None	S	S	S	S	S	S	I	S	S	S	S	S	S
872	Senegal	17	24	36	11	4	15	14	1464	Singleton	None	S	S	S	S	S	S	I	S	S	S	S	S	S
1061	Senegal	17	24	36	11	4	15	14	1464	Singleton	None	S	S	S	S	S	S	I	S	S	S	S	S	S
279	Senegal	36	3	6	33	3	18	26	1465	Singleton	None	S	S	S	S	S	S	I	S	S	S	S	S	S
283	Senegal	23	5	11	7	1	13	7	1466	CC274	None	S	S	S	S	S	S	I	S	S	S	S	S	S
296	Senegal	17	5	7	134	14	4	7	1467	CC244	None	S	S	S	S	S	S	I	S	S	S	S	S	S
899	Senegal	17	5	7	134	14	4	7	1467	CC244	None	S	S	S	S	S	S	I	S	S	S	S	S	S
1025	Senegal	17	5	7	134	14	4	7	1467	CC244	None	S	S	S	S	S	S	I	S	S	S	S	S	S
724	Senegal	6	48	6	11	3	4	112	1468	Singleton	None	S	S	S	S	S	S	I	S	S	S	S	S	S
971	Senegal	33	26	112	6	6	7	5	1469	Singleton	GES-9	R	R	S	S	R	R	I	S	S	R	R	R	R
902	Senegal	28	5	6	4	4	4	172	1470	Singleton	None	S	S	S	S	S	S	I	S	S	S	S	S	S
190	Ivory Coast	6	161	6	5	4	4	173	1471	Singleton	None	S	S	S	S	S	S	I	S	S	S	S	S	S
213/10	Ivory Coast	6	161	6	5	4	4	173	1471	Singleton	None	S	S	S	S	S	S	I	S	S	S	S	S	S
684/08	Ivory Coast	6	161	6	5	4	4	173	1471	Singleton	None	S	S	S	S	S	S	I	S	S	S	S	S	S
216	Ivory Coast	16	5	30	6	4	31	41	1472	CC233	VIM-2	R	R	R	R	R	R	R	R	R	R	R	R	R
347/10	Ivory Coast	39	5	20	5	1	6	21	1473	Singleton	None	S	S	S	S	S	S	I	S	S	S	S	S	S
770/08	Ivory Coast	16	101	36	3	58	12	7	1474	Singleton	None	S	S	S	S	S	S	I	S	S	S	S	S	R
1199/10	Ivory Coast	39	5	1	3	4	15	107	1475	Singleton	None	S	S	S	S	S	S	I	S	S	S	S	S	S
1306/12	Ivory Coast	39	1	26	3	1	72	65	1476	Singleton	None	S	S	S	S	S	S	I	S	S	S	S	S	S
19	Central African Republic	17	5	12	3	14	4	7	244	CC244	None	R	S	S	S	S	S	I	S	S	R	R	S	R
20	Central African Republic	39	5	9	11	27	5	2	277	Singleton	None	S	S	S	S	S	S	I	S	S	S	S	S	S
21	Central African Republic	125	76	36	3	61	14	3	213	Singleton	None	S	S	S	S	S	S	I	S	S	S	S	S	S
23	Central African Republic	11	5	11	11	3	6	27	569	Singleton	None	S	S	S	S	S	S	I	S	S	S	S	S	S
24	Central African Republic	17	5	12	3	14	4	7	244	CC244	None	R	R	R	S	S	R	I	I	R	R	R	R	R
25	Central African Republic	5	4	5	5	5	7	8	773	CC532	None	R	R	R	R	S	S	I	S	S	S	S	S	S
26	Central African Republic	17	5	5	7	15	4	38	1482	CC244	None	S	S	S	S	S	S	I	S	S	S	S	S	S
27	Central African Republic	15	5	1	1	1	12	1	1145	CC395	None	S	S	S	S	S	S	I	S	S	S	S	S	S
100	Senegal	17	5	7	3	14	4	7	1484	CC244	None	S	S	S	S	S	S	I	S	S	S	S	S	S
4D	Nigeria	17	5	36	7	27	7	7	1485	Singleton	None	S	S	S	S	S	S	I	S	S	S	S	S	S
6D	Nigeria	17	5	36	7	27	7	7	1485	Singleton	None	S	S	S	S	S	S	I	S	S	S	S	S	S
35D	Nigeria	35	3	3	3	1	104	4	1486	Singleton	None	S	S	S	S	S	S	I	S	S	S	S	S	S
188	Ivory Coast	28	98	7	7	1	4	174	1489	Singleton	None	R	R	R	R	R	R	I	S	S	S	S	S	S
28	Central African Republic	16	5	17	11	4	13	7	874	CC393	None	S	S	S	S	S	S	I	S	S	S	S	S	S
29	Central African Republic	1	5	1	5	3	12	7	1483	Singleton	None	S	S	S	S	S	S	I	S	S	S	S	S	S
30	Central African Republic	38	11	3	13	1	2	4	235	CC235	None	R	R	S	S	S	S	I	S	S	S	S	S	S
835	Senegal	45	5	15	3	17	4	177	1493	Singleton	None	S	S	S	S	S	S	I	S	S	S	S	S	S
